# Supplementary material for: Improvement of the Pacific bluefin tuna (Thunnus orientalis) reference genome and development of male-specific DNA markers
Source: Sci Rep. 2019 Oct 8;9:14450. doi: 10.1038/s41598-019-50978-4 (PMC6783451; doi:10.1038/s41598-019-50978-4)
Supplement: Supplementary file 1 — Dataset1 [file 41598_2019_50978_MOESM1_ESM.xlsx]

## Sheet: Fig.S1
	Supplementary Figure 1.Hybrid assembly pipeline. Hybrid assembly was conducted using Paired-end (PE), mate-pair (MP) and Pacific Biosciences (PacBio) sequences. A total of seven assembling processes were performed to build a complete Pacific bluefin tuna draft genome. Each assembly statistics is in Supplementary Table 3.

## Sheet: Fig.S2
	Supplementary Figure 2. Full-length gel images of sex-specific PCR products in Figure 4. 113 bp (a), 143 bp (b), and double-band products (c) appear only in males from PCR amplification. ND4 products (268 bp) and internal controls are concurrently amplified with the same PCR condition to avoid misclassification (a and b).

## Sheet: S1
Supplementary Table 1.
Sequence datasets of Illumina mate-pair (MP), paired-end (PE) and Pacific Biosciences (PacBio) reads.
Illumina MP and PE reads
Library	Total reads	Total length
MP 3-5 Kb	123915862	16098781652
MP 10 Kb	116768538	15718943657
MP 20 Kb	88735514	11967461049
MP 40 Kb	76122716	10313645105
Merged single (240bp)	114675101	24814973018
PE 360 bp	187577440	28142793026
PE 480 bp	145981956	21909632019
PE 720 bp	359904836	54108887762
Total	1213681963	183075117288
Genome coverage		215.382
PacBio reads
Cell name	Subreads	Subread bases
Tuna_1-1	100357	686954214
Tuna_1-2	166118	1144876925
Tuna_1-3	156587	1055172088
Tuna_1-4	156587	1218947669
Tuna_1-5	172923	1188380276
Tuna_1-6	147755	1042134565
Tuna_1-7	175827	1227830780
Tuna_1-8	171218	1267161881
Tuna_2-1	127750	961000333
Tuna_2-2	173466	1282803808
Tuna_2-3	145931	1136568031
Tuna_2-4	158005	1175551666
Tuna_2-5	175513	1350033711
Tuna_2-6	173272	1270302002
Tuna_2-7	169617	1307769086
Tuna_2-8	163395	1211817275
Total	2534321	18527304310
Genome coverage		21.8

## Sheet: S2
Supplementary Table 2. Sequence datasets used in assembling process.
Assembly workflow is in Supplementary Fig.1.
Sequence file	Total reads	Total length
Platanus
MP 3-5 Kb	38660482	4974277413
MP 10 Kb	37259224	4975297149
MP 20 Kb	37399362	4975910618
MP 40 Kb	37177266	4975805692
Merged single (240bp)	89042177	20971582245
PE 360 bp	32778464	4930428888
PE 480 bp	32908624	4950468032
PE 720 bp	32927730	4954743762
Pilon
Tuna4_gDNA_MP_10k_lib1_1_conv_splitted.fastq	23353708	3143762466
Tuna4_gDNA_MP_20k_lib1_1_conv_splitted.fastq	17747103	2393607480
Tuna4_gDNA_MP_3_5k_lib1_1_conv_splitted.fastq	24783172	3219695205
Tuna4_gDNA_MP_40k_lib1_1_conv_splitted.fastq	15224543	2062676781
Tuna4-gDNA-PE-240-lib1-1_merged_conv.fastq	89042177	20971582245
Tuna4-gDNA-PE-360_to_720_splitted.fastq	138692846	20832272214
BESST
Tuna4_gDNA_MP_10k_lib1_1_conv.Read1.fastq	58384269	7828278438
Tuna4_gDNA_MP_10k_lib1_1_conv.Read2.fastq	58384269	7890665219
Tuna4_gDNA_MP_20k_lib1_1_conv.Read1.fastq	44367757	5963114200
Tuna4_gDNA_MP_20k_lib1_1_conv.Read2.fastq	44367757	6004346849
Tuna4_gDNA_MP_3_5k_lib1_1_conv.Read1.fastq	61957931	8017964035
Tuna4_gDNA_MP_3_5k_lib1_1_conv.Read2.fastq	61957931	8080817617
Tuna4_gDNA_MP_40k_lib1_1_conv.Read1.fastq	38061358	5128284297
Tuna4_gDNA_MP_40k_lib1_1_conv.Read2.fastq	38061358	5185360808
GMCloser
Tuna4-gDNA-PE-240-lib1-1_merged_conv.fastq	89042177	20971582245
Tuna4-gDNA-PE-240-lib1-1_not-merged_conv.fastq	25632924	3843390773
Tuna4-gDNA-PE-360-lib1-1_conv.fastq	187577440	28142793026
Tuna4-gDNA-PE-360-lib1-1_conv_splitted.fastq	37515488	5628572013
Tuna4-gDNA-PE-480-lib1-1_conv.fastq	145981956	21909632019
Tuna4-gDNA-PE-480-lib1-1_conv_splitted.fastq	29196391	4381948738
Tuna4-gDNA-PE-720-lib1-1_conv.fastq	359904836	54108887762
Tuna4-gDNA-PE-720-lib1-1_conv_splitted.fastq	71980967	10821751463

## Sheet: S3
Supplementary Table 3. Assembly statistics. Assembly workflow is in Supplementary Fig.1.
Assembly	Total size assembly (Mbp)	Consensus name	Number of contigs/scaffolds	Maximum contig (Mbp)	N50 contig (Mbp)	Minimum contig (bp)	Average contig (bp)
Platanus (Contig A)	1002.6	Contig A	1984495	0.081155	1.7 kbp	90	505
DBG2OLC (Contig B)	790.414	Contig B	2600	4.62781	0.91434	69	304005
CANU (pre_contig C)	751.778	pre_Contig C	4047	4.48733	0.452303	1866	185762
Pilon (Contig C)	753.856	Contig C	4047	4.49689	0.454044	1866	186275
QuickMerge (Contig D)	786.205	Contig D	1277	10.7664	2.95	1866	615665
BESST (Scaffold A)	786.787	Scaffold A	444	19.8012	7.92	1866	1772043
GMCloser (Tuna_v2)	786.597	Tuna_2	444	19.7881	7.92	1866	1771614

## Sheet: S4
Supplementary Table 4.
Sequence datasets of 31 individual Paired-end (PE) reads and genome coverage.
Sample	Sex	Total reads	Total length	Genome coverage
ISG21	M	168582880	22716856658	26.7
ISG26	F	168289250	22621625939	26.6
ISG2F	F	147719644	19921058317	23.4
ISG30	M	159303776	21748441380	25.6
ISG31	F	174230694	23147167869	27.2
ISG32	F	190141134	25550619303	30.1
ISG33	F	217676488	29248174200	34.4
ISG34	M	184058230	24866013055	29.3
ISG37	M	158654944	21047000058	24.8
ISG38	M	159492592	21106763681	24.8
ISG39	F	169314944	21878484634	25.7
ISG3	M	168633212	22695191397	26.7
ISG40	F	181527522	24057552440	28.3
ISG41	F	149740430	19765099055	23.3
ISG42	M	141273834	18225427629	21.4
ISG43	F	149252524	19133155120	22.5
ISG44	F	147189824	18797172472	22.1
ISG45	F	149661104	19313768185	22.7
ISG46	M	147147100	18928629421	22.3
ISG47	M	154910918	20355485353	23.9
ISG49	M	139469208	18343630608	21.6
ISG50	F	171716428	22485872855	26.5
ISG54	F	156499688	20446780681	24.1
ISG56	F	147614686	19431865888	22.9
ISG76	M	144486634	18951681329	22.3
ISG7	F	141389872	19073738730	22.4
ISG81	M	171211476	22473001180	26.4
ISG86	M	166007900	21847385601	25.7
ISG87	M	148054988	19272724189	22.7
ISG88	M	149431216	19654570898	23.1
ISG8	F	168156862	22515493635	26.5
Total/Average		4990840002	659620431760	25

## Sheet: S5
Supplementary Table 5. Male-specific SNPs in the tuna draft genome.
All polymorphic sites achieved genome-wide significance threshold of p=5 ×10-8 have homozygous in all females (n=16) and heterozygous in all males (n= 15). p-values are calculated using Fisher's exact test.
Ref; homozygous reference (Tuna_2), Het; heterozygous, Alt; homozygous alternative.
Scaffold	Position (bp)	Allele		Genotype (Ref/Het/Alt)		p-value
		Reference	Alternative	Females	Males
2	1411525	T	A	16/0/0	0/15/0	3.327e-09
2	1411537	A	G	16/0/0	0/15/0	3.327e-09
4	13755422	A	C	16/0/0	0/15/0	3.327e-09
4	13755423	G	A	16/0/0	0/15/0	3.327e-09
4	13755426	G	A	16/0/0	0/15/0	3.327e-09
4	13755452	A	G	16/0/0	0/15/0	3.327e-09
4	13755459	A	G	16/0/0	0/15/0	3.327e-09
4	13756016	G	C	16/0/0	0/15/0	3.327e-09
4	13756040	A	T	16/0/0	0/15/0	3.327e-09
4	13756160	G	A	16/0/0	0/15/0	3.327e-09
4	13756186	T	C	16/0/0	0/15/0	3.327e-09
4	13756206	G	A	16/0/0	0/15/0	3.327e-09
4	13756209	T	C	16/0/0	0/15/0	3.327e-09
4	13756275	G	C	16/0/0	0/15/0	3.327e-09
4	13756283	A	G	16/0/0	0/15/0	3.327e-09
4	13756347	G	T	16/0/0	0/15/0	3.327e-09
4	13756364	T	G	16/0/0	0/15/0	3.327e-09
4	13756393	A	C	16/0/0	0/15/0	3.327e-09
4	13756403	C	T	16/0/0	0/15/0	3.327e-09
4	13756410	T	C	16/0/0	0/15/0	3.327e-09
4	13756686	C	T	16/0/0	0/15/0	3.327e-09
4	13756765	C	T	16/0/0	0/15/0	3.327e-09
4	13756776	C	G	16/0/0	0/15/0	3.327e-09
4	13756781	C	T	16/0/0	0/15/0	3.327e-09
4	13756820	C	T	16/0/0	0/15/0	3.327e-09
4	13756833	C	G	16/0/0	0/15/0	3.327e-09
4	13756862	C	G	16/0/0	0/15/0	3.327e-09
4	13756866	A	G	16/0/0	0/15/0	3.327e-09
4	13756912	G	A	16/0/0	0/15/0	3.327e-09
4	13756928	C	T	16/0/0	0/15/0	3.327e-09
4	13756943	C	T	16/0/0	0/15/0	3.327e-09
4	13757200	T	A	16/0/0	0/15/0	3.327e-09
4	13757249	T	C	16/0/0	0/15/0	3.327e-09
4	13757281	T	G	16/0/0	0/15/0	3.327e-09
4	13757301	G	A	16/0/0	0/15/0	3.327e-09
4	13757315	A	G	16/0/0	0/15/0	3.327e-09
4	13757332	T	C	16/0/0	0/15/0	3.327e-09
4	13757379	C	A	16/0/0	0/15/0	3.327e-09
4	13757404	C	T	16/0/0	0/15/0	3.327e-09
4	13757418	T	C	16/0/0	0/15/0	3.327e-09
4	13757463	A	C	16/0/0	0/15/0	3.327e-09
4	13757477	G	A	16/0/0	0/15/0	3.327e-09
4	13757508	T	A	16/0/0	0/15/0	3.327e-09
4	13757529	A	G	16/0/0	0/15/0	3.327e-09
4	13757537	T	A	16/0/0	0/15/0	3.327e-09
4	13757705	T	C	16/0/0	0/15/0	3.327e-09
4	13757706	A	G	16/0/0	0/15/0	3.327e-09
4	13757714	A	G	16/0/0	0/15/0	3.327e-09
4	13757769	T	C	16/0/0	0/15/0	3.327e-09
4	13757775	C	T	16/0/0	0/15/0	3.327e-09
4	13757783	C	T	16/0/0	0/15/0	3.327e-09
4	13757790	A	T	16/0/0	0/15/0	3.327e-09
4	13757795	C	A	16/0/0	0/15/0	3.327e-09
4	13757898	T	C	16/0/0	0/15/0	3.327e-09
4	13757904	G	A	16/0/0	0/15/0	3.327e-09
4	13757908	A	G	16/0/0	0/15/0	3.327e-09
4	13757919	C	T	16/0/0	0/15/0	3.327e-09
4	13757934	C	G	16/0/0	0/15/0	3.327e-09
4	13757953	G	A	16/0/0	0/15/0	3.327e-09
4	13757959	G	A	16/0/0	0/15/0	3.327e-09
8	13181867	T	C	16/0/0	0/15/0	3.327e-09
8	13181904	T	C	16/0/0	0/15/0	3.327e-09
8	13182480	G	C	16/0/0	0/15/0	3.327e-09
8	13182487	A	G	16/0/0	0/15/0	3.327e-09
8	13182491	T	C	16/0/0	0/15/0	3.327e-09
8	13182667	A	G	16/0/0	0/15/0	3.327e-09
8	13182685	C	T	16/0/0	0/15/0	3.327e-09
8	13182695	G	A	16/0/0	0/15/0	3.327e-09
8	13182704	G	A	16/0/0	0/15/0	3.327e-09
8	13182713	C	T	16/0/0	0/15/0	3.327e-09
8	13182730	C	T	16/0/0	0/15/0	3.327e-09
8	13182754	C	T	16/0/0	0/15/0	3.327e-09
8	13182850	A	G	16/0/0	0/15/0	3.327e-09
8	13182851	T	C	16/0/0	0/15/0	3.327e-09
8	13182890	A	G	16/0/0	0/15/0	3.327e-09
8	13182894	T	C	16/0/0	0/15/0	3.327e-09
8	13182908	T	C	16/0/0	0/15/0	3.327e-09
8	13182926	A	G	16/0/0	0/15/0	3.327e-09
12	6658078	C	T	16/0/0	0/15/0	3.327e-09
12	6658119	T	A	16/0/0	0/15/0	3.327e-09
12	6658120	A	T	16/0/0	0/15/0	3.327e-09
12	6658121	A	T	16/0/0	0/15/0	3.327e-09
16	5851008	A	C	16/0/0	0/15/0	3.327e-09
16	5851254	G	A	16/0/0	0/15/0	3.327e-09
16	5851270	T	C	16/0/0	0/15/0	3.327e-09
16	5851271	G	A	16/0/0	0/15/0	3.327e-09
24	4640584	T	A	16/0/0	0/15/0	3.327e-09
24	4641391	T	A	16/0/0	0/15/0	3.327e-09
40	6336490	A	G	16/0/0	0/15/0	3.327e-09
47	2802518	C	T	16/0/0	0/15/0	3.327e-09
47	2802550	A	G	16/0/0	0/15/0	3.327e-09
47	2802562	A	G	16/0/0	0/15/0	3.327e-09
47	2802568	A	T	16/0/0	0/15/0	3.327e-09
47	2802585	T	G	16/0/0	0/15/0	3.327e-09
47	2802589	C	T	16/0/0	0/15/0	3.327e-09
47	2802609	A	G	16/0/0	0/15/0	3.327e-09
47	2802627	C	T	16/0/0	0/15/0	3.327e-09
47	2802643	G	C	16/0/0	0/15/0	3.327e-09
47	2803254	C	A	16/0/0	0/15/0	3.327e-09
47	2803261	T	G	16/0/0	0/15/0	3.327e-09
47	2803286	T	G	16/0/0	0/15/0	3.327e-09
47	2804437	A	C	16/0/0	0/15/0	3.327e-09
47	2804454	C	T	16/0/0	0/15/0	3.327e-09
47	2804484	C	A	16/0/0	0/15/0	3.327e-09
47	2804558	G	A	16/0/0	0/15/0	3.327e-09
47	2804584	A	C	16/0/0	0/15/0	3.327e-09
47	2804597	A	C	16/0/0	0/15/0	3.327e-09
47	2804607	T	C	16/0/0	0/15/0	3.327e-09
47	2804616	C	T	16/0/0	0/15/0	3.327e-09
47	2804628	G	A	16/0/0	0/15/0	3.327e-09
47	2804629	T	G	16/0/0	0/15/0	3.327e-09
47	2804648	G	T	16/0/0	0/15/0	3.327e-09
47	2810295	G	A	16/0/0	0/15/0	3.327e-09
47	2810416	A	C	16/0/0	0/15/0	3.327e-09
47	2810439	G	T	16/0/0	0/15/0	3.327e-09
47	2810458	T	C	16/0/0	0/15/0	3.327e-09
47	2810470	T	G	16/0/0	0/15/0	3.327e-09
47	2810492	A	G	16/0/0	0/15/0	3.327e-09
47	2810493	G	A	16/0/0	0/15/0	3.327e-09
47	2810508	G	C	16/0/0	0/15/0	3.327e-09
47	2810509	G	A	16/0/0	0/15/0	3.327e-09
61	1942591	T	G	16/0/0	0/15/0	3.327e-09
61	1945964	A	G	16/0/0	0/15/0	3.327e-09
61	1969795	T	G	16/0/0	0/15/0	3.327e-09
61	1969796	T	G	16/0/0	0/15/0	3.327e-09
61	1969987	C	T	16/0/0	0/15/0	3.327e-09
61	1970050	A	T	16/0/0	0/15/0	3.327e-09
61	1970123	A	G	16/0/0	0/15/0	3.327e-09
61	2023418	C	T	16/0/0	0/15/0	3.327e-09
61	2023469	G	A	16/0/0	0/15/0	3.327e-09
61	2023480	C	T	16/0/0	0/15/0	3.327e-09
61	2023667	C	T	16/0/0	0/15/0	3.327e-09
61	2023798	G	A	16/0/0	0/15/0	3.327e-09
61	2023842	T	C	16/0/0	0/15/0	3.327e-09
61	2023883	T	G	16/0/0	0/15/0	3.327e-09
61	2023909	C	A	16/0/0	0/15/0	3.327e-09
61	2025157	C	T	16/0/0	0/15/0	3.327e-09
61	2026011	G	T	16/0/0	0/15/0	3.327e-09
61	2026455	T	C	16/0/0	0/15/0	3.327e-09
61	2026668	A	T	16/0/0	0/15/0	3.327e-09
61	2026857	C	T	16/0/0	0/15/0	3.327e-09
61	2027161	A	G	16/0/0	0/15/0	3.327e-09
61	2027180	T	C	16/0/0	0/15/0	3.327e-09
61	2027204	G	T	16/0/0	0/15/0	3.327e-09
61	2027375	G	A	16/0/0	0/15/0	3.327e-09
61	2027456	G	A	16/0/0	0/15/0	3.327e-09
61	2027459	T	C	16/0/0	0/15/0	3.327e-09
61	2027518	C	A	16/0/0	0/15/0	3.327e-09
61	2027887	G	A	16/0/0	0/15/0	3.327e-09
61	2033284	G	A	16/0/0	0/15/0	3.327e-09
64	3723782	A	T	16/0/0	0/15/0	3.327e-09
64	3723925	T	C	16/0/0	0/15/0	3.327e-09
64	3724050	C	T	16/0/0	0/15/0	3.327e-09
64	3724070	A	G	16/0/0	0/15/0	3.327e-09
64	3724111	C	T	16/0/0	0/15/0	3.327e-09
64	3724171	T	C	16/0/0	0/15/0	3.327e-09
64	3724389	A	G	16/0/0	0/15/0	3.327e-09
64	3724396	T	C	16/0/0	0/15/0	3.327e-09
64	3724479	G	T	16/0/0	0/15/0	3.327e-09
64	3724556	C	T	16/0/0	0/15/0	3.327e-09
64	3724561	C	A	16/0/0	0/15/0	3.327e-09
64	3724625	T	G	16/0/0	0/15/0	3.327e-09
64	3725869	G	A	16/0/0	0/15/0	3.327e-09
64	3725870	C	T	16/0/0	0/15/0	3.327e-09
64	3725892	C	T	16/0/0	0/15/0	3.327e-09
64	3725924	G	C	16/0/0	0/15/0	3.327e-09
64	3725968	G	A	16/0/0	0/15/0	3.327e-09
64	3725974	G	A	16/0/0	0/15/0	3.327e-09
64	3726034	A	G	16/0/0	0/15/0	3.327e-09
64	3726082	A	G	16/0/0	0/15/0	3.327e-09
64	3726098	C	T	16/0/0	0/15/0	3.327e-09
64	3726136	G	T	16/0/0	0/15/0	3.327e-09
64	3726155	A	G	16/0/0	0/15/0	3.327e-09
64	3726182	G	T	16/0/0	0/15/0	3.327e-09
64	3726338	G	C	16/0/0	0/15/0	3.327e-09
64	3726374	T	C	16/0/0	0/15/0	3.327e-09
64	3726420	G	A	16/0/0	0/15/0	3.327e-09
64	3726427	A	T	16/0/0	0/15/0	3.327e-09
64	3726477	C	T	16/0/0	0/15/0	3.327e-09
64	3726480	T	A	16/0/0	0/15/0	3.327e-09
64	3726530	C	T	16/0/0	0/15/0	3.327e-09
64	3726649	G	T	16/0/0	0/15/0	3.327e-09
64	3726760	C	T	16/0/0	0/15/0	3.327e-09
64	3726826	C	T	16/0/0	0/15/0	3.327e-09
64	3727016	C	T	16/0/0	0/15/0	3.327e-09
64	3727050	C	T	16/0/0	0/15/0	3.327e-09
64	3727069	C	T	16/0/0	0/15/0	3.327e-09
64	3729736	C	T	16/0/0	0/15/0	3.327e-09
64	3729866	T	C	16/0/0	0/15/0	3.327e-09
64	3730062	C	A	16/0/0	0/15/0	3.327e-09
64	3730221	C	T	16/0/0	0/15/0	3.327e-09
64	3730222	G	A	16/0/0	0/15/0	3.327e-09
64	3730268	C	T	16/0/0	0/15/0	3.327e-09
64	3730295	T	A	16/0/0	0/15/0	3.327e-09
81	3407626	A	C	16/0/0	0/15/0	3.327e-09
81	3407890	G	A	16/0/0	0/15/0	3.327e-09
82	620729	C	T	16/0/0	0/15/0	3.327e-09
82	620738	T	G	16/0/0	0/15/0	3.327e-09
82	620760	A	G	16/0/0	0/15/0	3.327e-09
82	620788	A	C	16/0/0	0/15/0	3.327e-09
82	620799	C	A	16/0/0	0/15/0	3.327e-09
82	620806	C	T	16/0/0	0/15/0	3.327e-09
82	620819	G	C	16/0/0	0/15/0	3.327e-09
82	620821	T	C	16/0/0	0/15/0	3.327e-09
82	620842	G	C	16/0/0	0/15/0	3.327e-09
82	620864	G	T	16/0/0	0/15/0	3.327e-09
82	620873	T	C	16/0/0	0/15/0	3.327e-09
150	54606	A	T	16/0/0	0/15/0	3.327e-09
150	54628	T	C	16/0/0	0/15/0	3.327e-09
150	54721	C	A	16/0/0	0/15/0	3.327e-09
150	54845	G	A	16/0/0	0/15/0	3.327e-09
150	55525	T	G	16/0/0	0/15/0	3.327e-09
150	55528	T	C	16/0/0	0/15/0	3.327e-09
150	55570	G	A	16/0/0	0/15/0	3.327e-09
150	55764	C	T	16/0/0	0/15/0	3.327e-09
150	55783	C	T	16/0/0	0/15/0	3.327e-09
150	56538	G	A	16/0/0	0/15/0	3.327e-09
150	56552	T	C	16/0/0	0/15/0	3.327e-09
150	56712	A	G	16/0/0	0/15/0	3.327e-09
150	56723	A	T	16/0/0	0/15/0	3.327e-09
150	56744	G	A	16/0/0	0/15/0	3.327e-09
150	56786	T	C	16/0/0	0/15/0	3.327e-09
150	56886	T	A	16/0/0	0/15/0	3.327e-09
150	56889	A	G	16/0/0	0/15/0	3.327e-09
150	56897	C	T	16/0/0	0/15/0	3.327e-09
150	56963	G	C	16/0/0	0/15/0	3.327e-09
150	57087	C	A	16/0/0	0/15/0	3.327e-09
150	57114	A	G	16/0/0	0/15/0	3.327e-09
150	57119	A	C	16/0/0	0/15/0	3.327e-09
150	57153	G	A	16/0/0	0/15/0	3.327e-09
150	57171	T	C	16/0/0	0/15/0	3.327e-09
150	57182	T	A	16/0/0	0/15/0	3.327e-09
150	57209	G	C	16/0/0	0/15/0	3.327e-09
150	57275	T	C	16/0/0	0/15/0	3.327e-09
150	57527	C	T	16/0/0	0/15/0	3.327e-09
150	57722	T	G	16/0/0	0/15/0	3.327e-09
150	57775	C	T	16/0/0	0/15/0	3.327e-09
150	57876	T	C	16/0/0	0/15/0	3.327e-09
150	58001	G	T	16/0/0	0/15/0	3.327e-09
150	58065	C	A	16/0/0	0/15/0	3.327e-09
150	58099	T	A	16/0/0	0/15/0	3.327e-09
150	58319	A	T	16/0/0	0/15/0	3.327e-09
150	58424	T	C	16/0/0	0/15/0	3.327e-09
150	58474	T	C	16/0/0	0/15/0	3.327e-09
150	58504	G	A	16/0/0	0/15/0	3.327e-09
150	58507	A	G	16/0/0	0/15/0	3.327e-09
150	58523	C	T	16/0/0	0/15/0	3.327e-09
150	58731	C	G	16/0/0	0/15/0	3.327e-09
187	6162	T	G	16/0/0	0/15/0	3.327e-09
208	139056	T	C	16/0/0	0/15/0	3.327e-09

## Sheet: S6
Supllemetary Table 6.
Sex-idinticifation of the Pacific bluefin tuna using three primer pairs
Primer pair	Amplification pattern	size (bp)	Sex-identification (accuracy; %)
			Females (%)	Males (%)
Pair I	male-specific band	113	8/59 (87.7%)	56/56(100%)
Pair II	male-specific band	143	8/59 (87.7%)	56/56(100%)
Pair III	male-specific band and Band in both sexes	142	0/59 (100%)	56/56(100%)
		149	115/115(100%)

## Sheet: S7
Supllemetary Table 7. BLAST results of predicted gene againt amino acid sequences of the Oryzias latipes with GO terms for the seven sex-specific regions.
Start and End refer to the beginning and ending of predicted CDS in the tuna draft genome. Approximately 200 kb region surrounding the male-specific variants were BLASTP searched using amino acid sequences of the Oryzias latipes fallowed by gene prediction. Only top hit genes are shown. Bold font indicates predicted CDS that overlap with regions contains male-specific variants that show the maxim…
Scaffold	Start	End	Exon Size (bp)	Gene Name	Ensembl Gene ID	Gene Discription	GO Term
							Biological Process		Molecular Function		Cellular Component
4	13644562	13688817	2139	ptch2	ENSORLG00000016137	patched 2	GO:0007165	signal transduction	GO:0008158	hedgehog receptor activity	GO:0016020	membrane
											GO:0016021	integral component of membrane
	13690531	13696864	211	selt1a	ENSORLG00000016078	selenoprotein T, 1a	—	—	—	—	GO:0016020	membrane
											GO:0016021	integral component of membrane
	13717437	13731443	504	zgc:153615	ENSORLG00000016074	zgc:153615	—	—	—	—	—	—
	13732989	13735415	373	—	ENSORLG00000016064	ZPC domain containing protein 4 precursor	—	—	—	—	—	—
	13737597	13738070	157	—	ENSORLG00000006058	—	—	—	—	—	GO:0016021	integral component of membrane
											GO:0016020	membrane
	13739128	13739733	201	ARL14	ENSORLG00000006242	ADP ribosylation factor like GTPase 14	GO:0007264	small GTPase mediated signal transduction	GO:0005525	GTP binding	GO:0005622	intracellular
									GO:0000166	nucleotide binding
	13745322	13753000	348	ppm1la	ENSORLG00000016050	protein phosphatase, Mg2+/Mn2+ dependent, 1La	GO:0006470	protein dephosphorylation	GO:0046872	metal ion binding	—	—
									GO:0043169	cation binding
									GO:0016787	hydrolase activity
									GO:0004721	phosphoprotein phosphatase activity
									GO:0003824	catalytic activity
									GO:0004722	protein serine/threonine phosphatase activity
	13760578	13766668	528	otol1b	ENSORLG00000006282	otolin 1b	—	—	—	—	GO:0005581	collagen trimer
	13768529	13771077	389	tal1 (1 of many)	ENSORLG00000016044	T-cell acute lymphocytic leukemia 1	—	—	GO:0046983	protein dimerization activity	—	—
	13788454	13805185	1085	rc3h1b	ENSORLG00000016041	ring finger and CCCH-type domains 1b	GO:0010608	posttranscriptional regulation of gene expression	GO:0046872	metal ion binding	—	—
							GO:0042129	regulation of T cell proliferation	GO:0003730	mRNA 3'-UTR binding
							GO:0050863	regulation of T cell activation
	13805834	13807744	249	zgc:110366	ENSORLG00000016026	zgc:110366	GO:0055114	oxidation-reduction process	GO:0016491	oxidoreductase activity	—	—
	13808439	13810760	354	extl2	ENSORLG00000016019	exostosin-like glycosyltransferase 2	—	—	GO:0016757	transferase activity, transferring glycosyl groups	GO:0016021	integral component of membrane
											GO:0016020	membrane
	13812387	13819675	480	parla	ENSORLG00000016015	presenilin associated, rhomboid-like a	GO:0006508	proteolysis	GO:0004252	serine-type endopeptidase activity	GO:0016021	integral component of membrane
											GO:0016020	membrane
	13846517	13864706	242	fgf12a	ENSORLG00000016010	fibroblast growth factor 12a	GO:0008543	fibroblast growth factor receptor signaling pathway	GO:0008083	growth factor activity	—	—
8	13186562	13191840	229	mettl20	ENSORLG00000016400	methyltransferase like 20	—	—	—	—	—	—
	13224605	13226732	422	si:ch73-62b13.1	ENSORLG00000016395	si:ch73-62b13.1	—	—	GO:0008146	sulfotransferase activity	—	—
									GO:0016740	transferase activity
	13246317	13250624	408	mterf2 (1 of many)	ENSORLG00000016392	mitochondrial transcription termination factor 2	GO:0006355	regulation of transcription, DNA-templated	GO:0003690	double-stranded DNA binding	—	—
	13251155	13274371	729	cry1ab	ENSORLG00000016382	cryptochrome circadian clock 1ab	GO:0010468	regulation of gene expression	—	—	GO:0005634	nucleus
							GO:0045892	negative regulation of transcription, DNA-templated
	13278733	13279188	151	—	ENSORLG00000013726	—	—	—	—	—	—	—
	13280889	13290379	248	—	ENSORLG00000011285	—	—	—	—	—	—	—
47	2705667	2723652	615	TGFB1I1	ENSORLG00000005775	transforming growth factor beta 1 induced transcript 1	—	—	GO:0046872	metal ion binding	—	—
	2724864	2735384	711		ENSORLG00000005787	—	—	—	—	—	—	—
	2751236	2765931	757	paqr4b	ENSORLG00000005803	progestin and adipoQ receptor family member Ivb	—	—	—	—	GO:0016021	integral component of membrane
											GO:0016020	membrane
	2766829	2774360	348	pelo	ENSORLG00000005827	pelota mRNA surveillance and ribosome rescue factor	GO:0071025	RNA surveillance	GO:0016787	hydrolase activity	GO:0005737	cytoplasm
							GO:0090305	nucleic acid phosphodiester bond hydrolysis	GO:0004519	endonuclease activity	GO:0005634	nucleus
							GO:0070966	nuclear-transcribed mRNA catabolic process, no-go decay	GO:0046872	metal ion binding	—	—
							GO:0070481	nuclear-transcribed mRNA catabolic process, non-stop decay	GO:0004518	nuclease activity
	2775189	2781872	325	—	ENSORLG00000005854	—	GO:0006470	protein dephosphorylation	GO:0046872	metal ion binding	—	—
									GO:0004721	phosphoprotein phosphatase activity
									GO:0016787	hydrolase activity
	2791297	2802440	897	atp2a1l	ENSORLG00000005938	ATPase, Ca++ transporting, cardiac muscle, fast twitch 1 like	GO:0099132	ATP hydrolysis coupled cation transmembrane transport	GO:0005524	ATP binding	GO:0016021	integral component of membrane
							GO:0006811	ion transport	GO:0016787	hydrolase activity	GO:0016020	membrane
							GO:0006810	transport	GO:0000166	nucleotide binding	—	—
							GO:0070588	calcium ion transmembrane transport	GO:0005388	calcium-transporting ATPase activity
							GO:0006816	calcium ion transport
	2803256	2811100	266	sult1st6	ENSORLG00000005995	sulfotransferase family 1, cytosolic sulfotransferase 6	—	—	GO:0016740	transferase activity	—	—
									GO:0008146	sulfotransferase activity
	2812893	2823748	452	—	ENSORLG00000006014	—	—	—	—	—	—	—
	2824028	2833632	644	mto1	ENSORLG00000006039	mitochondrial tRNA translation optimization 1	GO:0055114	oxidation-reduction process	GO:0016491	oxidoreductase activity	—	—
							GO:0008033	tRNA processing	GO:0050660	flavin adenine dinucleotide binding
							GO:0002098	tRNA wobble uridine modification
	2835132	2846113	858	atxn2l	ENSORLG00000006059	ataxin 2-like	—	—	—	—	—	—
	2847060	2856356	394	adprh	ENSORLG00000006092	ADP-ribosylarginine hydrolase	—	—	—	—	—	—
	2885594	2902733	460	DOC2A (1 of many)	ENSORLG00000006111	double C2 domain alpha	—	—	—	—	—	—
	2908181	2920179	215	DOC2A (1 of many)	ENSORLG00000006111	double C2 domain alpha	—	—	—	—	—	—
61	1926131	1934390	535	—	ENSORLG00000003087	—	—	—	GO:0046982	protein heterodimerization activity	GO:0000786	nucleosome
									GO:0003677	DNA binding	GO:0005694	chromosome
											GO:0005634	nucleus
	1946755	1954913	278	si:dkey-23c22.7	ENSORLG00000016829	si:dkey-23c22.7	GO:0007165	signal transduction	GO:0004888	transmembrane signaling receptor activity	GO:0016020	membrane
							GO:0006915	apoptotic process
							GO:0006955	immune response
	1956868	1986272	884	si:dkey-23c22.7	ENSORLG00000016829	si:dkey-23c22.7	GO:0007165	signal transduction	GO:0004888	transmembrane signaling receptor activity	GO:0016020	membrane
							GO:0006915	apoptotic process
							GO:0006955	immune response
	1988512	2002579	348	si:dkey-23c22.7	ENSORLG00000016829	si:dkey-23c22.7	GO:0007165	signal transduction	GO:0004888	transmembrane signaling receptor activity	GO:0016020	membrane
							GO:0006915	apoptotic process
							GO:0006955	immune response
	2018587	2038804	543	si:dkey-23c22.7	ENSORLG00000016829	si:dkey-23c22.7	GO:0007165	signal transduction	GO:0004888	transmembrane signaling receptor activity	GO:0016020	membrane
							GO:0006915	apoptotic process
							GO:0006955	immune response
	2054631	2075156	1158	si:dkey-23c22.7	ENSORLG00000016829	si:dkey-23c22.7	GO:0007165	signal transduction	GO:0004888	transmembrane signaling receptor activity	GO:0016020	membrane
							GO:0006915	apoptotic process
							GO:0006955	immune response
	2086220	2090445	176	si:dkey-23c22.7	ENSORLG00000016829	si:dkey-23c22.7	GO:0007165	signal transduction	GO:0004888	transmembrane signaling receptor activity	GO:0016020	membrane
							GO:0006915	apoptotic process
							GO:0006955	immune response
	2077968	2082430	250	—	ENSORLG00000015473	—	—	—	—	—	—	—
	2086220	2090445	176	si:dkey-23c22.7	ENSORLG00000016829	si:dkey-23c22.7	GO:0007165	signal transduction	GO:0004888	transmembrane signaling receptor activity	GO:0016020	membrane
							GO:0006915	apoptotic process
							GO:0006955	immune response
	2104279	2104896	205	—	ENSORLG00000011785	—	GO:0006334	nucleosome assembly	GO:0003677	DNA binding	GO:0000786	nucleosome
											GO:0005694	chromosome
											GO:0005634	nucleus
	2107350	2107760	136	—	ENSORLG00000001187	—	—	—	GO:0003677	DNA binding	GO:0005694	chromosome
									GO:0046982	protein heterodimerization activity	GO:0000786	nucleosome
											GO:0005634	nucleus
	2116648	2116995	115	hist1h4l	ENSORLG00000001336	histone 1, H4, like	GO:0006352	DNA-templated transcription, initiation	GO:0046982	protein heterodimerization activity	GO:0005634	nucleus
							GO:0006334	nucleosome assembly	GO:0003677	DNA binding	GO:0000786	nucleosome
	2119217	2123190	221	—	ENSORLG00000011785	—	GO:0006334	nucleosome assembly	GO:0003677	DNA binding	GO:0000786	nucleosome
											GO:0005634	nucleus
											GO:0005694	chromosome
64	3630498	3633059	684	—	ENSORLG00000000598	—	GO:0006355	regulation of transcription, DNA-templated	GO:0003676	nucleic acid binding	—	—
							GO:0015074	DNA integration	GO:0003700	transcription factor activity, sequence-specific DNA binding
	3633737	3634273	178	—	ENSORLG00000000598	—	GO:0006355	regulation of transcription, DNA-templated	GO:0003676	nucleic acid binding
							GO:0015074	DNA integration	GO:0003700	transcription factor activity, sequence-specific DNA binding
	3635137	3641719	275	—	ENSORLG00000012977	—	—	—	—	—	—	—
	3642092	3643433	158	—	ENSORLG00000014715	—	—	—	—	—	—	—
	3657445	3665111	328	—	ENSORLG00000016720	—	—	—	—	—	—	—
	3679644	3681180	167	—	ENSORLG00000004866	—	—	—	—	—	—	—
	3723998	3725137	379	—	ENSORLG00000010797	—	GO:0000723	telomere maintenance	GO:0004386	helicase activity	—	—
							GO:0006281	DNA repair	GO:0016787	hydrolase activity
							GO:0006974	cellular response to DNA damage stimulus	GO:0005524	ATP binding
							GO:0006310	DNA recombination	GO:0003678	DNA helicase activity
							GO:0032508	DNA duplex unwinding	GO:0000166	nucleotide binding
	3725906	3727147	413	—	ENSORLG00000010797	—	GO:0000723	telomere maintenance	GO:0004386	helicase activity	—	—
							GO:0006281	DNA repair	GO:0016787	hydrolase activity
							GO:0006974	cellular response to DNA damage stimulus	GO:0005524	ATP binding
							GO:0006310	DNA recombination	GO:0003678	DNA helicase activity
							GO:0032508	DNA duplex unwinding	GO:0000166	nucleotide binding
	3727499	3730287	212	—	ENSORLG00000010797	—	GO:0000723	telomere maintenance	GO:0004386	helicase activity	—	—
							GO:0006281	DNA repair	GO:0016787	hydrolase activity
							GO:0006974	cellular response to DNA damage stimulus	GO:0005524	ATP binding
							GO:0006310	DNA recombination	GO:0003678	DNA helicase activity
							GO:0032508	DNA duplex unwinding	GO:0000166	nucleotide binding
	3730725	3731291	188	—	ENSORLG00000010797	—	GO:0000723	telomere maintenance	GO:0004386	helicase activity	—	—
							GO:0006281	DNA repair	GO:0016787	hydrolase activity
							GO:0006974	cellular response to DNA damage stimulus	GO:0005524	ATP binding
							GO:0006310	DNA recombination	GO:0003678	DNA helicase activity
							GO:0032508	DNA duplex unwinding	GO:0000166	nucleotide binding
	3731684	3732292	202	—	ENSORLG00000010797	—	GO:0000723	telomere maintenance	GO:0004386	helicase activity	—	—
							GO:0006281	DNA repair	GO:0016787	hydrolase activity
							GO:0006974	cellular response to DNA damage stimulus	GO:0005524	ATP binding
							GO:0006310	DNA recombination	GO:0003678	DNA helicase activity
							GO:0032508	DNA duplex unwinding	GO:0000166	nucleotide binding
	3732707	3733487	170	—	ENSORLG00000010797	—	GO:0000723	telomere maintenance	GO:0004386	helicase activity	—	—
							GO:0006281	DNA repair	GO:0016787	hydrolase activity
							GO:0006974	cellular response to DNA damage stimulus	GO:0005524	ATP binding
							GO:0006310	DNA recombination	GO:0003678	DNA helicase activity
							GO:0032508	DNA duplex unwinding	GO:0000166	nucleotide binding
	3764514	3779188	290	—	ENSORLG00000003207	—	—	—	—	—	—	—
	3801689	3803065	192	—	ENSORLG00000014715	—	—	—	—	—	—	—
	3824163	3825044	254	—	ENSORLG00000018808	—	—	—	—	—	—	—
	3826277	3828763	620	—	ENSORLG00000013992	—	GO:0003700	transcription factor activity, sequence-specific DNA binding	GO:0003676	nucleic acid binding	—	—
							GO:0008270	zinc ion binding
							GO:0006355	regulation of transcription, DNA-templated
							GO:0015074	DNA integration
82	553865	560082	533	—	ENSORLG00000005855	—	—	—	GO:0003676	nucleic acid binding	—	—
	562551	595397	2861	—	ENSORLG00000011557	—	—	—	—	—	—	—
	612167	660292	5144	—	ENSORLG00000011956	—	—	—	GO:0046983	protein dimerization activity	—	—
									GO:0003676	nucleic acid binding
	675125	677163	111	cldnd1a	ENSORLG00000005964	claudin domain containing 1a	—	—	—	—	GO:0016020	membrane
											GO:0016021	integral component of membrane
	677211	681523	128	cldnd1a	ENSORLG00000005964	claudin domain containing 1a	—	—	—	—	GO:0016020	membrane
											GO:0016021	integral component of membrane
	681752	698660	856	OSBP (1 of many)	ENSORLG00000005984	oxysterol binding protein	GO:0006869	lipid transport	—	—	—	—
							GO:0006810	transport
							GO:0006869	lipid transport
							GO:0006810	transport
	703028	716770	576	coro1b	ENSORLG00000006000	coronin, actin binding protein, 1B	—	—	—	—	—	—
	717769	726217	499	DTX4 (1 of many)	ENSORLG00000006017	deltex E3 ubiquitin ligase 4	—	—	GO:0046872	metal ion binding	—	—
									GO:0008270	zinc ion binding
150	24837	26120	427	—	ENSORLG00000013908	—	GO:0006310	DNA recombination	GO:0005524	ATP binding	—	—
							GO:0032508	DNA duplex unwinding	GO:0000166	nucleotide binding
							GO:0006974	cellular response to DNA damage stimulus	GO:0003678	DNA helicase activity
							GO:0000723	telomere maintenance	GO:0016787	hydrolase activity
							GO:0006281	DNA repair	GO:0004386	helicase activity
	27133	34437	1627	—	ENSORLG00000013248	—	GO:0032508	DNA duplex unwinding	GO:0004386	helicase activity	—	—
							GO:0006281	DNA repair	GO:0016787	hydrolase activity
							GO:0006310	DNA recombination	GO:0000166	nucleotide binding
									GO:0005524	ATP binding
	55859	57055	398	—	ENSORLG00000013248	—	GO:0032508	DNA duplex unwinding	GO:0004386	helicase activity	—	—
							GO:0006281	DNA repair	GO:0016787	hydrolase activity
							GO:0006310	DNA recombination	GO:0000166	nucleotide binding
							GO:0000723	telomere maintenance	GO:0003678	DNA helicase activity
							GO:0006974	cellular response to DNA damage stimulus	GO:0005524	ATP binding
	57501	58978	419	—	ENSORLG00000013248	—	GO:0032508	DNA duplex unwinding	GO:0004386	helicase activity	—	—
							GO:0006281	DNA repair	GO:0016787	hydrolase activity
							GO:0006310	DNA recombination	GO:0000166	nucleotide binding
							GO:0000723	telomere maintenance	GO:0003678	DNA helicase activity
									GO:0005524	ATP binding
	59958	71836	568	—	ENSORLG00000019456	—	GO:0006974	cellular response to DNA damage stimulus	GO:0004386	helicase activity	—	—
							GO:0006310	DNA recombination	GO:0016787	hydrolase activity
							GO:0006281	DNA repair	GO:0005524	ATP binding
									GO:0000166	nucleotide binding
	154858	160169	672	—	ENSORLG00000013992	—	GO:0015074	DNA integration	GO:0003676	nucleic acid binding	—	—
							GO:0006355	regulation of transcription, DNA-templated	GO:0003700	transcription factor activity, sequence-specific DNA binding
									GO:0008270	zinc ion binding

## Sheet: S8
Supplementary Table 8. Names and genbank ID of sex-determining genes from various teleosts
Gene Name	Genebank ID	Species	Scaffold_Female	Strand	Start	End	Alignment score
akap11	XM_011473624.1	Oryzias latipes	71	+	1401154	1415801	5235
	ENSORLG00000020191		71	+	1401154	1411575	4919
	ENSGACG00000009186	Gasterosteus aculeatus	71	+	1404513	1418460	4440
amh	NM_001104728.1	Oryzias latipes	30	-	120244	118034	703
	ENSORLG00000005044		30	+	118445	118034	434
	FJ773241	Gasterosteus aculeatus	30	+	118430	118073	362
	ENSGACG00000012629		30	-	121392	118034	1383
amhy	XM_013275129.2	Oreochromis niloticus	30	-	121065	118034	1335
amhr2	NM_001104896.1	Oreochromis niloticus	18	+	4992302	4995336	1034
	NM_001280009.1	Takifugu rubripes	18	+	4993459	4995348	547
ar_beta	NM_001104681.1	Oryzias latipes	25	+	6387523	6408897	2112
	NM_001267639.1	Gasterosteus aculeatus	25	+	6387610	6408897	2260
	ENSORLG00000008220	Oryzias latipes	25	+	6387610	6409391	2359
	ENSGACG00000020332	Gasterosteus aculeatus	25	+	6387610	6408897	2260
ar_alpha	NM_001170833.1	Oryzias latipes	16	+	8983284	8990978	2234
	NM_001267691.1	Gasterosteus aculeatus	16	+	8983287	8990978	2227
	ENSGACG00000018525	Gasterosteus aculeatus	16	+	8983287	8990984	1966
cyp19a	NM_001278879.1	Oryzias latipes	19	-	2477558	2474697	2074
	ENSORLG00000002949	Oryzias latipes	19	-	2477558	2474694	2072
	ENSGACG00000016742	Gasterosteus aculeatus	19	+	2474692	2477559	1559
cyp19b	NM_001105093.2	Oryzias latipes	96	+	1586938	1587771	912
	ENSORLG00000002949	Oryzias latipes	96	+	1585323	1587777	1757
dmrt1	AF319994.1	Oryzias latipes	56	-	2396514	2363726	754
	ENSORLG00000020486	Oryzias latipes	56	-	2396505	2389941	562
	AY867870.1	Gasterosteus aculeatus	56	-	2396538	2381372	825
	ENSGACG00000014514	Gasterosteus aculeatus	56	-	2396538	2381339	826
DMY	NM_001104680.1	Oryzias latipes	56	-	2396505	2363744	751
esr1	XM_020714493.1	Oryzias latipes	2	-	14468432	14458795	2194
	ENSORLG00000014514	Oryzias latipes	2	-	14468432	14465772	1048
	NM_001267672.1	Gasterosteus aculeatus	2	-	14494252	14458996	1034
	ENSGACG00000008711	Gasterosteus aculeatus	2	+	14458994	14468699	1812
esr2	NM_001104702.1	Oryzias latipes	2	-	9321075	9308292	2097
	ENSORLG00000017721	Oryzias latipes	2	-	9321075	9308292	2097
esr2a	ENSGACG00000007514	Gasterosteus aculeatus	2	-	9321081	9308253	2156
esr2b	LC018711.1	Oryzias latipes	97	-	1931590	1918965	1158
	ENSORLG00000018012	Oryzias latipes	97	-	1931590	1918920	1195
	LC006094.1	Gasterosteus aculeatus	97	-	1937743	1918924	1963
foxl2	NM_001104888.1	Oryzias latipes	31	+	2171395	2172326	1582
	ENSORLG00000020203	Oryzias latipes	31	+	2171395	2172326	1582
	ENSGACG00000005639	Gasterosteus aculeatus	31	+	2171395	2172326	1533
gsdf	NM_001177742.1	Oryzias latipes	51	-	2471486	2470403	333
	AB583676.1	Oreochromis niloticus	51	-	2471486	2470164	463
	ENSONIG00000007633	Oreochromis niloticus	146	-	63573	60913	583
sdY	NM_001281416.1	Oncorhynchus mykiss	NA
sox3	NM_001104764.1	Oryzias latipes	35	+	2417922	2418827	1484
	ENSORLT00000002213	Oryzias latipes	35	+	2417922	2418824	1483
	ENSGACG00000017181	Gasterosteus aculeatus	35	+	2417922	2418827	1473
sox9a	AY870394.1	Oryzias latipes	54	+	2706830	2708798	2063
	AY351914.1	Gasterosteus aculeatus	54	+	2706830	2708798	2102
	ENSGACG00000011185	Gasterosteus aculeatus	46	+	5420274	5422539	1792
sox9b	AY870393.1	Oryzias latipes	54	+	2706830	2708798	1714
	ENSORLG00000007960	Oryzias latipes	54	+	2706824	2708798	1730
	AY351915.1	Gasterosteus aculeatus	46	+	5420310	5422539	1921
	ENSGACG00000005675	Gasterosteus aculeatus	54	+	2706830	2708798	2126
